# Supplementary material for: Electrocapillary Actuation of Liquid Metal in Microchannels
Source: Micromachines (Basel). 2022 Apr 3;13(4):572. doi: 10.3390/mi13040572 (PMC9032191; doi:10.3390/mi13040572)
Supplement: Supplementary file 1 [file micromachines-13-00572-s001.zip]

Archive with 1 entries (1 files):
- Video S1_ECA.mp4
